# Supplementary material for: Characterization of the Dicranostigma leptopodum chloroplast genome and comparative analysis within subfamily Papaveroideae
Source: BMC Genomics. 2022 Dec 2;23:794. doi: 10.1186/s12864-022-09049-8 (PMC9717546; doi:10.1186/s12864-022-09049-8)
Supplement: Supplementary file 1 — Additional file 1. [file 12864_2022_9049_MOESM1_ESM.xlsx]

## Sheet: Sheet1
Table S1. Numbers, types, and location of the long repeat sequences in the eight chloroplast genomes.
Species	Length	Start	Gene	Position	Type
Coreanomecon hylomeconoides	30	113627	ycf1-ndhF	spacer	C
Chelidonium majus	55	86897	rpl22	CDS	F
Chelidonium majus	55	40493	psaB	CDS	F
Chelidonium majus	49	40480	psaB	CDS	F
Chelidonium majus	42	92538	ycf2	CDS	F
Chelidonium majus	37	86915	rpl22	CDS	F
Chelidonium majus	34	40540	psaB	CDS	F
Chelidonium majus	31	8454	trnS	CDS	F
Chelidonium majus	31	95020	ycf2	CDS	F
Chelidonium majus	36	45462	ycf3	intron	F
Chelidonium majus	30	45471	ycf3	intron	F
Chelidonium majus	32	62790	psaI-ycf4	spacer	F
Chelidonium majus	30	111501	rrn4.5-rrn5	spacer	F
Chelidonium majus	31	128520	rps15-ycf1	spacer	F
Chelidonium majus	31	123830	ndhG-ndhI	spacer	F
Chelidonium majus	30	48680	trnT-trnL	spacer	F
Coreanomecon hylomeconoides	49	39994	psaB	CDS	F
Coreanomecon hylomeconoides	42	91755	ycf2	CDS	F
Coreanomecon hylomeconoides	38	39949	psaB	CDS	F
Coreanomecon hylomeconoides	32	8728	trnS	CDS	F
Coreanomecon hylomeconoides	31	39962	psaB	CDS	F
Coreanomecon hylomeconoides	31	94237	ycf2	CDS	F
Coreanomecon hylomeconoides	36	44950	ycf3	intron	F
Coreanomecon hylomeconoides	30	44959	ycf3	intron	F
Coreanomecon hylomeconoides	32	113604	ycf1-ndhF	spacer	F
Coreanomecon hylomeconoides	30	110716	rrn4.5-rrn5	spacer	F
Coreanomecon hylomeconoides	32	113623	ycf1-ndhF	spacer	F
Dicranostigma leptopodum	109	61458	accD	CDS	F
Dicranostigma leptopodum	87	61576	accD	CDS	F
Dicranostigma leptopodum	67	61458	accD	CDS	F
Dicranostigma leptopodum	60	61576	accD	CDS	F
Dicranostigma leptopodum	60	97053	ycf2	CDS	F
Dicranostigma leptopodum	60	98455	ycf2	CDS	F
Dicranostigma leptopodum	68	61661	accD	CDS	F
Dicranostigma leptopodum	54	20256	rpoC2	CDS	F
Dicranostigma leptopodum	52	61492	accD	CDS	F
Dicranostigma leptopodum	52	61534	accD	CDS	F
Dicranostigma leptopodum	44	61458	accD	CDS	F
Dicranostigma leptopodum	43	61686	accD	CDS	F
Dicranostigma leptopodum	42	98455	ycf2	CDS	F
Dicranostigma leptopodum	48	61496	accD	CDS	F
Dicranostigma leptopodum	48	61538	accD	CDS	F
Dicranostigma leptopodum	42	132731	ycf1	CDS	F
Dicranostigma leptopodum	45	131324	ycf1	CDS	F
Dicranostigma leptopodum	40	72172	rps18	CDS	F
Dicranostigma leptopodum	42	61460	accD	CDS	F
Dicranostigma leptopodum	44	133516	ycf1	CDS	F
Dicranostigma leptopodum	33	61492	accD	CDS	F
Dicranostigma leptopodum	33	61492	accD	CDS	F
Dicranostigma leptopodum	33	61534	accD	CDS	F
Dicranostigma leptopodum	33	61534	accD	CDS	F
Dicranostigma leptopodum	33	61576	accD	CDS	F
Dicranostigma leptopodum	31	134390	ycf1	CDS	F
Dicranostigma leptopodum	39	46192	ycf3	intron	F
Dicranostigma leptopodum	190	60729	rbcL-accD	spacer	F
Dicranostigma leptopodum	152	60767	rbcL-accD	spacer	F
Dicranostigma leptopodum	144	60775	rbcL-accD	spacer	F
Dicranostigma leptopodum	119	60576	rbcL-accD	spacer	F
Dicranostigma leptopodum	105	91889	trnI-ycf2	spacer	F
Dicranostigma leptopodum	66	60571	rbcL-accD	spacer	F
Dicranostigma leptopodum	60	91816	trnI-ycf2	spacer	F
Dicranostigma leptopodum	59	114929	trnN-ndhF	spacer	F
Dicranostigma leptopodum	38	14546	atpF-atpH	spacer	F
Dicranostigma leptopodum	37	100191	trnL-ndhB	spacer	F
Dicranostigma leptopodum	33	51134	trnF-ndhJ	spacer	F
Dicranostigma leptopodum	33	62895	accD-psaI	spacer	F
Dicranostigma leptopodum	33	115778	trnN-ndhF	spacer	F
Dicranostigma leptopodum	41	91908	trnI-ycf2	spacer	F
Dicranostigma leptopodum	41	91908	trnI-ycf2	spacer	F
Dicranostigma leptopodum	41	91932	trnI-ycf2	spacer	F
Dicranostigma leptopodum	41	91996	trnI-ycf2	spacer	F
Dicranostigma leptopodum	31	61969	trnI-ycf2	spacer	F
Dicranostigma leptopodum	37	115961	trnN-ndhF	spacer	F
Hylomecon japonica	84	93007	ycf2	CDS	F
Hylomecon japonica	63	93007	ycf2	CDS	F
Hylomecon japonica	55	87365	rpl22	CDS	F
Hylomecon japonica	42	93007	ycf2	CDS	F
Hylomecon japonica	36	46156	ycf3	CDS	F
Hylomecon japonica	36	87384	rpl22	CDS	F
Hylomecon japonica	38	41158	psaB	CDS	F
Hylomecon japonica	32	9056	trnS	CDS	F
Hylomecon japonica	32	41218	psaB	CDS	F
Hylomecon japonica	31	41171	psaB	CDS	F
Hylomecon japonica	31	95531	ycf2	CDS	F
Hylomecon japonica	30	46165	ycf3	intron	F
Hylomecon japonica	30	112013	rrn4.5-rrn5	spacer	F
Hylomecon japonica	31	37842	psbC-trnS	spacer	F
Macleaya cordata	33	9537	trnS	CDS	F
Macleaya cordata	41	41987	psaB	CDS	F
Macleaya cordata	39	46916	ycf3	CDS	F
Macleaya cordata	30	46928	ycf3	CDS	F
Macleaya cordata	30	71114	petL	CDS	F
Macleaya cordata	42	94330	ycf2	CDS	F
Macleaya cordata	31	96800	ycf2	CDS	F
Macleaya cordata	31	86893	rpl16	intron	F
Macleaya cordata	30	4845	trnK-rps16	spacer	F
Macleaya cordata	30	38596	psbC-trnS	spacer	F
Macleaya cordata	30	113281	rrn4.5-rrn5	spacer	F
Meconopsis horridula	33	8219	trnS	CDS	F
Meconopsis horridula	39	43454	ycf3	CDS	F
Meconopsis horridula	30	43466	ycf3	CDS	F
Meconopsis horridula	59	88674	ycf2	CDS	F
Meconopsis horridula	38	88674	ycf2	CDS	F
Meconopsis horridula	32	91129	ycf2	CDS	F
Meconopsis horridula	31	27565	rpoB-trnC	spacer	F
Meconopsis horridula	30	107200	rrn4.5-rrn5	spacer	F
Papaver nudicaule	34	38412	psaB	CDS	F
Papaver nudicaule	38	87902	ycf2	CDS	F
Papaver nudicaule	32	90336	ycf2	CDS	F
Papaver nudicaule	39	123414	ycf1	CDS	F
Papaver nudicaule	30	125086	ycf1	CDS	F
Papaver nudicaule	33	8122	trnS	intron	F
Papaver nudicaule	39	43270	ycf3	intron	F
Papaver nudicaule	30	43282	ycf3	intron	F
Papaver nudicaule	33	8486	trnS-trnG	spacer	F
Papaver nudicaule	107	29708	psbM-trnD	spacer	F
Papaver nudicaule	31	31068	trnE-trnT	spacer	F
Papaver nudicaule	30	50233	ndhC-trnV	spacer	F
Papaver nudicaule	62	96260	ndhB-rps7	spacer	F
Papaver nudicaule	33	106437	rrn4.5-rrn5	spacer	F
Papaver nudicaule	30	107854	trnN-ycf1	spacer	F
Stylophorum lasiocarpum	34	38521	psaB	CDS	F
Stylophorum lasiocarpum	38	88028	ycf2	CDS	F
Stylophorum lasiocarpum	32	90462	ycf2	CDS	F
Stylophorum lasiocarpum	77	125296	ycf1	CDS	F
Stylophorum lasiocarpum	39	125368	ycf1	CDS	F
Stylophorum lasiocarpum	33	8167	trnS	intron	F
Stylophorum lasiocarpum	39	43379	ycf3	intron	F
Stylophorum lasiocarpum	30	43391	ycf3	intron	F
Stylophorum lasiocarpum	42	46904	trnL	intron	F
Stylophorum lasiocarpum	112	29731	psbM-trnD	spacer	F
Stylophorum lasiocarpum	52	31097	trnE-trnT	spacer	F
Stylophorum lasiocarpum	52	45959	trnT-trnL	spacer	F
Stylophorum lasiocarpum	37	64892	psbE-petL	spacer	F
Stylophorum lasiocarpum	71	96263	ndhB-rps7	spacer	F
Stylophorum lasiocarpum	33	106573	rrn4.5-rrn5	spacer	F
Stylophorum lasiocarpum	49	107320	trnR-trnN	spacer	F
Stylophorum lasiocarpum	30	108038	trnN-ycf1	spacer	F
Chelidonium majus	30	8455	trnS	CDS	P
Chelidonium majus	30	37331	trnS	CDS	P
Chelidonium majus	31	12771	atpF	intron	P
Chelidonium majus	30	9995	trnG	intron	P
Chelidonium majus	38	118305	rpl32-trnL	spacer	P
Chelidonium majus	42	77571	psbT-psbN	spacer	P
Chelidonium majus	43	55281	trnN-atpE	spacer	P
Chelidonium majus	30	32187	trnD-trnY	spacer	P
Chelidonium majus	32	66962	petA-psbJ	spacer	P
Chelidonium majus	30	122993	ndhE-ndhG	spacer	P
Coreanomecon hylomeconoides	30	8730	trnS	CDS	P
Coreanomecon hylomeconoides	30	36810	trnS	CDS	P
Coreanomecon hylomeconoides	31	13039	atpF	intron	P
Coreanomecon hylomeconoides	30	10266	trnG	intron	P
Coreanomecon hylomeconoides	40	15197	atpH-atpI	spacer	P
Coreanomecon hylomeconoides	38	117589	rpl32-trnL	spacer	P
Coreanomecon hylomeconoides	35	119235	ccsA-ndhD	spacer	P
Coreanomecon hylomeconoides	30	31582	trnD-trnY	spacer	P
Coreanomecon hylomeconoides	31	66260	petA-psbJ	spacer	P
Dicranostigma leptopodum	44	116786	ndhF	CDS	P
Dicranostigma leptopodum	30	9286	trnS	CDS	P
Dicranostigma leptopodum	42	78833	psbT-psbN	spacer	P
Dicranostigma leptopodum	34	120030	rpl32-trnL	spacer	P
Hylomecon japonica	30	9058	trnS	CDS	P
Hylomecon japonica	30	37981	trnS	CDS	P
Hylomecon japonica	30	10498	trnG	intron	P
Hylomecon japonica	42	78111	psbT-psbN	spacer	P
Hylomecon japonica	32	67537	petA-psbJ	spacer	P
Hylomecon japonica	34	53578	ndhC-trnV	spacer	P
Hylomecon japonica	30	32792	trnD-trnY	spacer	P
Hylomecon japonica	30	49419	trnT-trnL	spacer	P
Hylomecon japonica	35	66806	petA-psbJ	spacer	P
Hylomecon japonica	32	118634	rpl32-trnL	spacer	P
Hylomecon japonica	30	38779	psbZ-trnG	spacer	P
Macleaya cordata	30	9543	trnS	CDS	P
Macleaya cordata	31	13993	atpF	intron	P
Macleaya cordata	31	34559	trnT-psbD	spacer	P
Macleaya cordata	38	34624	trnT-psbD	spacer	P
Macleaya cordata	33	34647	trnT-psbD	spacer	P
Macleaya cordata	30	38739	psbC-trnS	spacer	P
Macleaya cordata	50	54479	ndhC-trnV	spacer	P
Macleaya cordata	32	68876	patA-psbJ	spacer	P
Macleaya cordata	47	79516	psbT-psbN	spacer	P
Macleaya cordata	38	120239	rpl32-trnL	spacer	P
Meconopsis horridula	31	8226	trnS	CDS	P
Meconopsis horridula	30	35526	trnS	CDS	P
Meconopsis horridula	31	109831	ndhF	CDS	P
Meconopsis horridula	56	273	trnH-psbA	spacer	P
Meconopsis horridula	38	28979	pet-psbM	spacer	P
Meconopsis horridula	75	63728	petA-psbJ	spacer	P
Meconopsis horridula	52	74079	petT-psbN	spacer	P
Meconopsis horridula	42	113461	rpl32-trnL	spacer	P
Papaver nudicaule	30	35272	trnS	CDS	P
Papaver nudicaule	30	35336	trnS	CDS	P
Papaver nudicaule	30	8128	trnS	intron	P
Papaver nudicaule	68	0	ycf1-trnH	spacer	P
Papaver nudicaule	38	28730	petN-psbM	spacer	P
Papaver nudicaule	34	63010	petA-psbJ	spacer	P
Papaver nudicaule	57	73315	psbT-psbN	spacer	P
Papaver nudicaule	42	112610	rpl32-trnL	spacer	P
Stylophorum lasiocarpum	30	35381	trnS	CDS	P
Stylophorum lasiocarpum	30	35445	trnS	CDS	P
Stylophorum lasiocarpum	35	111285	ndhF	CDS	P
Stylophorum lasiocarpum	30	8173	trnS	intron	P
Stylophorum lasiocarpum	70	0	ycf1-trnH	spacer	P
Stylophorum lasiocarpum	38	28810	petN-psbM	spacer	P
Stylophorum lasiocarpum	34	63107	petA-psbJ	spacer	P
Stylophorum lasiocarpum	52	73442	psbT-psbN	spacer	P
Stylophorum lasiocarpum	42	112901	rpl32-trnL	spacer	P
Coreanomecon hylomeconoides	32	111102	rrn5-trnR	spacer	R
Hylomecon japonica	31	51433	trnF-ndhJ	spacer	R
