# Supplementary material for: Characterization of the Dicranostigma leptopodum chloroplast genome and comparative analysis within subfamily Papaveroideae
Source: BMC Genomics. 2022 Dec 2;23:794. doi: 10.1186/s12864-022-09049-8 (PMC9717546; doi:10.1186/s12864-022-09049-8)
Supplement: Supplementary file 2 — Additional file 2. [file 12864_2022_9049_MOESM2_ESM.xlsx]

## Sheet: Sheet1
Table S2. Numbers, types, and location of the SSRs in the eight chloroplast genomes.
Species	StartPos	Position	Type	EndPos	Repetitions	Motif
Chelidonium majus	344	trnH-psbA	spacer	355	12	A
Chelidonium majus	4466	trnK-rps16	spacer	4480	15	A
Chelidonium majus	8551	trnS-trnG	spacer	8560	10	A
Chelidonium majus	9070	trnS-trnG	spacer	9081	12	A
Chelidonium majus	11994	atpA-atpF	spacer	12004	11	A
Chelidonium majus	12693	atpF	intron	12702	10	T
Chelidonium majus	13570	atpF-atpH	spacer	13579	10	A
Chelidonium majus	15080	atpH-atpI	spacer	15091	12	C
Chelidonium majus	19074	rpoC2	CDS	19084	11	T
Chelidonium majus	20447	rpoC2	CDS	20456	5	AT
Chelidonium majus	30126	petN-psbM	spacer	30138	13	A
Chelidonium majus	30499	petN-psbM	spacer	30508	5	AT
Chelidonium majus	31806	psbM-trnD	spacer	31817	12	A
Chelidonium majus	32745	trnE-trnT	spacer	32757	13	T
Chelidonium majus	33091	trnE-trnT	spacer	33100	5	TA
Chelidonium majus	33688	trnT-psbD	spacer	33699	3	TTTA
Chelidonium majus	33897	trnT-psbD	spacer	33908	6	TA
Chelidonium majus	34298	trnT-psbD	spacer	34309	3	AATA
Chelidonium majus	37252	psbC-trnS	spacer	37263	12	T
Chelidonium majus	38109	psbZ-trnG	spacer	38120	12	A
Chelidonium majus	42126	psaA	CDS	42135	10	C
Chelidonium majus	44274	psaA-ycf3	spacer	44287	14	A
Chelidonium majus	45537	ycf3	intron	45546	10	A
Chelidonium majus	53951	ndnC-trnV	spacer	53964	14	A
Chelidonium majus	55359	trnM-atpE	spacer	55370	3	ATTT
Chelidonium majus	62213	accD-psaI	spacer	62222	5	AT
Chelidonium majus	62502	psaI-ycf4	spacer	62515	14	T
Chelidonium majus	64123	cemA	CDS	64132	5	TC
Chelidonium majus	68126	petE-petL	spacer	68137	4	GTA
Chelidonium majus	68388	psbE-petL	spacer	68399	3	AATA
Chelidonium majus	69821	trnE-trnP	spacer	69832	3	TATG
Chelidonium majus	70739	psaJ-rpl33	spacer	70750	4	TTA
Chelidonium majus	70806	psaJ-rpl33	spacer	70824	19	T
Chelidonium majus	73804	clpP	intron	73815	12	T
Chelidonium majus	74816	clpP	intron	74826	11	T
Chelidonium majus	75113	clpP	intron	75124	3	TCAA
Chelidonium majus	78723	petB	intron	78737	3	AAATA
Chelidonium majus	79186	petB	CDS	79197	3	ACCG
Chelidonium majus	81272	petD-rpoA	spacer	81284	13	A
Chelidonium majus	83467	infA-rps8	spacer	83479	13	T
Chelidonium majus	83978	rps8-rpl14	spacer	83989	12	T
Chelidonium majus	85239	rpl16	intron	85257	19	T
Chelidonium majus	116896	ndhF-rpl32	spacer	116910	5	ATT
Chelidonium majus	116896	ndhF-rpl32	spacer	116910	5	ATT
Chelidonium majus	116909	ndhF-rpl32	spacer	116921	13	T
Chelidonium majus	118297	rpl32-trnL	spacer	118308	3	GATC
Chelidonium majus	120221	ccsA-ndhD	spacer	120230	10	T
Chelidonium majus	123020	ndhE-ndhG	spacer	123031	3	TTTA
Chelidonium majus	127515	ndhF	CDS	127524	5	TC
Chelidonium majus	128526	rps15-ycf1	spacer	128538	13	C
Chelidonium majus	128539	rps15-ycf1	spacer	128552	14	A
Chelidonium majus	129899	ycf1	CDS	129908	10	T
Chelidonium majus	131133	ycf1	CDS	131142	10	T
Chelidonium majus	132911	ycf1	CDS	132926	16	T
Coreanomecon hylomeconoides	4535	trnK-rps16	spacer	4547	13	T
Coreanomecon hylomeconoides	6959	rps16-trnQ	spacer	6969	11	T
Coreanomecon hylomeconoides	9347	trnS-trnG	spacer	9356	10	A
Coreanomecon hylomeconoides	12965	atpF	intron	12974	10	T
Coreanomecon hylomeconoides	19294	rpoC2	CDS	19304	11	T
Coreanomecon hylomeconoides	19822	rpoC2	CDS	19831	10	C
Coreanomecon hylomeconoides	20667	rpoC2	CDS	20676	5	AT
Coreanomecon hylomeconoides	21927	rpoC1	CDS	21938	4	TTA
Coreanomecon hylomeconoides	28983	trnC-petN	spacer	29000	3	AGCAGA
Coreanomecon hylomeconoides	29324	trnC-petN	spacer	29335	3	AAAG
Coreanomecon hylomeconoides	29884	petN-psbM	spacer	29893	5	AT
Coreanomecon hylomeconoides	31198	psbM-trnD	spacer	31207	10	A
Coreanomecon hylomeconoides	32145	trnE-trnT	spacer	32154	10	T
Coreanomecon hylomeconoides	32507	trnE-trnT	spacer	32516	5	TA
Coreanomecon hylomeconoides	33080	trnT-psbD	spacer	33091	3	TTTA
Coreanomecon hylomeconoides	36679	psbC-trnS	spacer	36689	11	T
Coreanomecon hylomeconoides	37591	psbZ-trnG	spacer	37601	11	A
Coreanomecon hylomeconoides	45025	ycf3	intron	45034	10	A
Coreanomecon hylomeconoides	45133	ycf3	CDS	45144	4	TGT
Coreanomecon hylomeconoides	57250	atpB-rbcL	spacer	57261	4	ATA
Coreanomecon hylomeconoides	61490	accD-psaI	spacer	61501	6	AT
Coreanomecon hylomeconoides	61775	psaI-ycf4	spacer	61786	12	T
Coreanomecon hylomeconoides	61978	psaL-ycf4	spacer	61989	3	TATG
Coreanomecon hylomeconoides	63406	cemA	CDS	63415	5	TC
Coreanomecon hylomeconoides	65881	petA-psbJ	spacer	65891	11	A
Coreanomecon hylomeconoides	67425	psbE-petL	spacer	67436	4	GTA
Coreanomecon hylomeconoides	67703	psbE-petL	spacer	67714	3	ATAA
Coreanomecon hylomeconoides	69137	trnW-trnP	spacer	69148	3	TATG
Coreanomecon hylomeconoides	70083	psaJ-rpl33	spacer	70094	4	TTA
Coreanomecon hylomeconoides	70150	psaJ-rpl33	spacer	70160	11	T
Coreanomecon hylomeconoides	73136	clpP	intron	73145	10	T
Coreanomecon hylomeconoides	74120	clpP	intron	74129	10	T
Coreanomecon hylomeconoides	79023	petB-petD	spacer	79032	10	A
Coreanomecon hylomeconoides	83241	rps8-rpl14	spacer	83251	11	T
Coreanomecon hylomeconoides	83794	rpl14-rpl16	spacer	83805	12	A
Coreanomecon hylomeconoides	85230	rpl16	intron	85241	3	TAAA
Coreanomecon hylomeconoides	111108	rrn5-trnR	spacer	111128	21	A
Coreanomecon hylomeconoides	113683	ycf1-ndhF	spacer	113694	4	ATA
Coreanomecon hylomeconoides	116024	ndhF-rpl32	spacer	116035	4	AAT
Coreanomecon hylomeconoides	116168	ndhF-rpl32	spacer	116188	7	ATT
Coreanomecon hylomeconoides	116168	ndhF-rpl32	spacer	116188	7	ATT
Coreanomecon hylomeconoides	116187	ndhF-rpl32	spacer	116196	10	T
Coreanomecon hylomeconoides	117089	ndhF-rpl32	spacer	117099	11	A
Coreanomecon hylomeconoides	118211	trnL-ccsA	spacer	118222	12	T
Coreanomecon hylomeconoides	119334	ccsA-ndhD	spacer	119345	12	T
Coreanomecon hylomeconoides	122713	ndhG-ndhI	spacer	122723	11	A
Coreanomecon hylomeconoides	126590	ndhH	CDS	126599	5	TC
Coreanomecon hylomeconoides	127408	rps15-ycf1	spacer	127419	3	CTTT
Coreanomecon hylomeconoides	127600	rps15-ycf1	spacer	127609	10	A
Coreanomecon hylomeconoides	129962	ycf1	CDS	129974	13	T
Coreanomecon hylomeconoides	130374	ycf1	CDS	130383	10	T
Coreanomecon hylomeconoides	131979	ycf1	CDS	131994	16	T
Dicranostigma leptopodum	1885	trnK	intron	1900	16	T
Dicranostigma leptopodum	2191	matK	CDS	2201	11	T
Dicranostigma leptopodum	4626	trnK-rps16	spacer	4635	10	A
Dicranostigma leptopodum	4915	trnK-rps16	spacer	4933	19	A
Dicranostigma leptopodum	5385	rps16	intron	5394	10	C
Dicranostigma leptopodum	5395	rps16	intron	5405	11	A
Dicranostigma leptopodum	8684	psbK-psbI	spacer	8696	13	A
Dicranostigma leptopodum	9385	trnS-trnG	spacer	9398	14	A
Dicranostigma leptopodum	9522	trnS-trnG	spacer	9548	27	A
Dicranostigma leptopodum	9843	trnS-trnG	spacer	9854	12	A
Dicranostigma leptopodum	12744	atpA-atpF	spacer	12755	3	TCTT
Dicranostigma leptopodum	13895	atpF	intron	13913	19	A
Dicranostigma leptopodum	14391	atpF-atpH	spacer	14400	10	A
Dicranostigma leptopodum	17849	rps2-rpoC2	spacer	17861	13	T
Dicranostigma leptopodum	20058	rpoC2	CDS	20067	10	T
Dicranostigma leptopodum	21484	rpoC2	CDS	21493	5	AT
Dicranostigma leptopodum	24739	rpoC1	intron	24748	10	A
Dicranostigma leptopodum	28856	rpoB-trnC	spacer	28868	13	T
Dicranostigma leptopodum	30297	trnC-petN	spacer	30308	3	AAAG
Dicranostigma leptopodum	31264	petN-psbM	spacer	31273	5	AT
Dicranostigma leptopodum	32054	psbM-trnD	spacer	32066	13	A
Dicranostigma leptopodum	32066	psbM-trnD	spacer	32077	6	AT
Dicranostigma leptopodum	32123	psbM-trnD	spacer	32134	12	T
Dicranostigma leptopodum	33337	trnE-trnT	spacer	33348	3	TTTA
Dicranostigma leptopodum	38737	psbZ-trnG	spacer	38746	10	G
Dicranostigma leptopodum	38770	psbZ-trnG	spacer	38785	16	A
Dicranostigma leptopodum	39172	trnG-trnM	spacer	39187	16	A
Dicranostigma leptopodum	39871	rps14-psaB	spacer	39881	11	A
Dicranostigma leptopodum	47168	ycf3-trnS	spacer	47184	17	T
Dicranostigma leptopodum	49007	rps4-trnT	spacer	49020	7	TA
Dicranostigma leptopodum	49613	trnT-trnL	spacer	49625	13	A
Dicranostigma leptopodum	49681	trnT-trnL	spacer	49690	5	AT
Dicranostigma leptopodum	50568	trnL-trnF	spacer	50579	3	TTAT
Dicranostigma leptopodum	51551	trnF-ndhJ	spacer	51563	13	T
Dicranostigma leptopodum	61716	accD	CDS	61727	12	A
Dicranostigma leptopodum	61782	accD	CDS	61793	12	A
Dicranostigma leptopodum	64263	ycf4-cemA	spacer	64277	15	T
Dicranostigma leptopodum	65156	cemA	CDS	65165	5	TC
Dicranostigma leptopodum	67431	petA-psbJ	spacer	67442	6	TA
Dicranostigma leptopodum	67705	petA-psbJ	spacer	67716	3	TTCT
Dicranostigma leptopodum	70741	petG-trnP	spacer	70752	3	TATG
Dicranostigma leptopodum	71190	trnP-psaJ	spacer	71201	6	TA
Dicranostigma leptopodum	75035	clpP	intron	75047	13	T
Dicranostigma leptopodum	76064	clpP	intron	76076	13	T
Dicranostigma leptopodum	80961	petB-petD	spacer	80975	15	A
Dicranostigma leptopodum	81019	petB-petD	spacer	81030	3	TTAT
Dicranostigma leptopodum	84819	infA-rps8	spacer	84830	3	TTTA
Dicranostigma leptopodum	86481	rpl16	intron	86490	5	AT
Dicranostigma leptopodum	86625	rpl16	intron	86643	19	T
Dicranostigma leptopodum	88053	rpl16-rps3	spacer	88062	5	AT
Dicranostigma leptopodum	88062	rpl16-rps3	spacer	88072	11	T
Dicranostigma leptopodum	97043	ycf2	CDS	97060	3	TGATAG
Dicranostigma leptopodum	118743	ndhF-rpl32	spacer	118757	15	A
Dicranostigma leptopodum	120074	rpl32-trnL	spacer	120085	12	T
Dicranostigma leptopodum	127807	ndhA	intron	127816	10	A
Dicranostigma leptopodum	129220	ndhH	CDS	129229	5	TC
Dicranostigma leptopodum	130242	rps15-ycf1	spacer	130253	12	C
Dicranostigma leptopodum	130254	rps15-ycf1	spacer	130263	10	A
Dicranostigma leptopodum	131193	ycf1	CDS	131205	13	T
Dicranostigma leptopodum	132240	ycf1	CDS	132249	10	T
Dicranostigma leptopodum	134332	ycf1	CDS	134341	10	T
Hylomecon japonica	328	trnH-psbA	spacer	339	12	A
Hylomecon japonica	1733	psbA-trnK	spacer	1742	10	A
Hylomecon japonica	2005	trnK	intron	2016	12	T
Hylomecon japonica	2182	matK	CDS	2193	4	TTC
Hylomecon japonica	3674	trnK	CDS	3685	6	TA
Hylomecon japonica	4446	trnK-rps16	spacer	4457	12	A
Hylomecon japonica	4548	trnK-rps16	spacer	4559	12	T
Hylomecon japonica	4738	trnK-rps16	spacer	4752	15	A
Hylomecon japonica	6100	rps16-trnQ	spacer	6109	10	T
Hylomecon japonica	9154	trnS-trnG	spacer	9163	10	A
Hylomecon japonica	15086	atpH-atpI	spacer	15095	10	T
Hylomecon japonica	15568	atpH-atpI	spacer	15579	12	C
Hylomecon japonica	15580	atpH-atpI	spacer	15591	12	A
Hylomecon japonica	17305	rps2-rpoC2	spacer	17314	10	T
Hylomecon japonica	19406	rpoC2	CDS	19415	10	T
Hylomecon japonica	19512	rpoC2	CDS	19522	11	T
Hylomecon japonica	20885	rpoC2	CDS	20894	5	AT
Hylomecon japonica	30672	petN-psbM	spacer	30686	15	T
Hylomecon japonica	31154	petN-psbM	spacer	31163	5	AT
Hylomecon japonica	32414	psbM-trnD	spacer	32423	10	A
Hylomecon japonica	33355	trnE-trnT	spacer	33364	10	T
Hylomecon japonica	33701	trnE-trnT	spacer	33710	5	TA
Hylomecon japonica	34899	trnT-psbD	spacer	34910	3	AATA
Hylomecon japonica	37846	psbC-trnS	spacer	37856	11	T
Hylomecon japonica	37879	psbC-trnS	spacer	37889	11	T
Hylomecon japonica	39163	trnG-trnM	spacer	39174	12	A
Hylomecon japonica	45288	ycf3	intron	45299	12	T
Hylomecon japonica	47604	ycf3-trnS	spacer	47613	10	A
Hylomecon japonica	47965	trnS-rps4	spacer	47974	10	A
Hylomecon japonica	49441	trnT-trnL	spacer	49452	12	T
Hylomecon japonica	51437	trnF-ndhJ	spacer	51448	3	TATT
Hylomecon japonica	51449	trnF-ndhJ	spacer	51460	3	TTTA
Hylomecon japonica	53589	ndhC-trnV	spacer	53602	7	TA
Hylomecon japonica	62598	accD-psaI	spacer	62612	3	ATAGA
Hylomecon japonica	62781	accD-psaI	spacer	62790	5	AT
Hylomecon japonica	63068	psaI-ycf4	spacer	63081	14	T
Hylomecon japonica	64676	cemA	CDS	64685	5	TC
Hylomecon japonica	66509	petA-psbJ	spacer	66526	3	TCATAA
Hylomecon japonica	67308	petA-psbJ	spacer	67319	3	TTCT
Hylomecon japonica	68701	psbE-petL	spacer	68712	4	GTA
Hylomecon japonica	68963	psbE-petL	spacer	68974	3	AATA
Hylomecon japonica	70380	trnW-trnP	spacer	70391	3	TATG
Hylomecon japonica	70642	trnP-psaJ	spacer	70651	5	TA
Hylomecon japonica	71302	psaJ-rpl33	spacer	71313	4	TTA
Hylomecon japonica	71369	psaJ-rpl33	spacer	71379	11	T
Hylomecon japonica	73664	rps12-clpP	spacer	73678	3	CATTT
Hylomecon japonica	74362	clpP	intron	74373	12	T
Hylomecon japonica	75353	clpP	intron	75363	11	T
Hylomecon japonica	75650	clpP	CDS	75661	3	TCAA
Hylomecon japonica	77832	psbB-psbT	spacer	77842	11	T
Hylomecon japonica	80269	petB-petD	spacer	80278	10	A
Hylomecon japonica	83965	infA-rps8	spacer	83976	12	T
Hylomecon japonica	84477	rps8-rpl14	spacer	84491	15	T
Hylomecon japonica	85732	rpl16	intron	85743	12	T
Hylomecon japonica	103330	rps12-trnV	spacer	103344	3	TCTTT
Hylomecon japonica	112390	rrn5-trnR	spacer	112407	18	A
Hylomecon japonica	117431	ndhF-rpl32	spacer	117442	12	T
Hylomecon japonica	117905	ndhF-rpl32	spacer	117920	8	AT
Hylomecon japonica	118114	ndhF-rpl32	spacer	118124	11	A
Hylomecon japonica	118529	rpl32-trnL	spacer	118540	12	T
Hylomecon japonica	118931	rpl32-trnL	spacer	118940	10	T
Hylomecon japonica	125812	ndhA	intron	125822	11	A
Hylomecon japonica	126385	ndhA	intron	126394	10	A
Hylomecon japonica	127792	ndhH	CDS	127801	5	TC
Hylomecon japonica	130151	ycf1	CDS	130160	10	T
Hylomecon japonica	131385	ycf1	CDS	131394	10	T
Macleaya cordata	350	trnH-psbA	spacer	359	10	T
Macleaya cordata	1766	psbA-trnK	spacer	1777	12	A
Macleaya cordata	3931	trnK	intron	3945	3	ATATA
Macleaya cordata	4499	trnK-rps16	spacer	4508	10	A
Macleaya cordata	4802	trnK-rps16	spacer	4819	18	A
Macleaya cordata	5134	trnK-rps16	spacer	5144	11	A
Macleaya cordata	5581	rps16	intron	5590	10	T
Macleaya cordata	5611	rps16	intron	5620	10	A
Macleaya cordata	6632	rps16-trnQ	spacer	6643	12	A
Macleaya cordata	7342	rps16-trnQ	spacer	7355	14	T
Macleaya cordata	9377	psbI-trnS	spacer	9386	10	A
Macleaya cordata	9496	psbI-trnS	spacer	9508	13	T
Macleaya cordata	9776	trnS-trnG	spacer	9787	12	A
Macleaya cordata	10289	trnS-trnG	spacer	10299	11	A
Macleaya cordata	13209	atpA-atpF	spacer	13219	11	A
Macleaya cordata	14660	atpF-atpH	spacer	14671	4	TTA
Macleaya cordata	16045	atpH-atpI	spacer	16054	10	T
Macleaya cordata	20107	rpoC2	CDS	20117	11	T
Macleaya cordata	21480	rpoC2	CDS	21489	5	AT
Macleaya cordata	28856	rpoB-trnC	spacer	28871	16	T
Macleaya cordata	29226	rpoB-trnC	spacer	29235	5	AT
Macleaya cordata	29643	rpoB-trnC	spacer	29654	4	TAT
Macleaya cordata	30842	petN-psbM	spacer	30852	11	T
Macleaya cordata	33433	trnD-trnY	spacer	33442	10	A
Macleaya cordata	35012	trnT-psbD	spacer	35021	10	C
Macleaya cordata	35578	trnT-psbD	spacer	35587	10	A
Macleaya cordata	35597	trnT-psbD	spacer	35611	3	ATTAT
Macleaya cordata	38615	psbC-trnS	spacer	38629	3	TCATT
Macleaya cordata	39528	psbZ-trnG	spacer	39539	12	A
Macleaya cordata	39940	trnG-trnM	spacer	39951	12	A
Macleaya cordata	45736	psaA-ycf3	spacer	45745	10	A
Macleaya cordata	47580	ycf3	intron	47591	3	TAAA
Macleaya cordata	47838	ycf3-trnS	spacer	47847	10	A
Macleaya cordata	48463	ycf3-trnS	spacer	48473	11	A
Macleaya cordata	50378	trnT-trnL	spacer	50387	10	A
Macleaya cordata	50406	trnT-trnL	spacer	50416	11	A
Macleaya cordata	51813	trnF-ndhJ	spacer	51828	4	CATA
Macleaya cordata	52268	trnF-ndhJ	spacer	52279	4	TTA
Macleaya cordata	52336	trnF-ndhJ	spacer	52347	12	T
Macleaya cordata	57022	trnM-atpE	spacer	57033	3	ATTT
Macleaya cordata	66052	cemA	CDS	66061	5	TC
Macleaya cordata	68071	petA-psbJ	spacer	68081	11	T
Macleaya cordata	70044	psbE-petL	spacer	70055	4	GTA
Macleaya cordata	70120	psbE-petL	spacer	70134	3	GGGTT
Macleaya cordata	72689	psaJ-rpl33	spacer	72700	4	TTA
Macleaya cordata	72756	psaJ-rpl33	spacer	72769	14	T
Macleaya cordata	74732	rpl20-rps12	spacer	74745	14	T
Macleaya cordata	75728	clpP	intron	75738	11	T
Macleaya cordata	76756	clpP	intron	76768	13	T
Macleaya cordata	77064	clpP	intron	77075	3	TCAA
Macleaya cordata	80597	petB	intron	80610	14	A
Macleaya cordata	81670	petB-petD	spacer	81681	12	A
Macleaya cordata	85339	infA-rps8	spacer	85349	11	T
Macleaya cordata	87506	rpl16	intron	87521	4	ATTA
Macleaya cordata	88712	rpl22	CDS	88741	5	CATCCT
Macleaya cordata	89270	rpl22-rps19	spacer	89281	4	TTA
Macleaya cordata	113652	rrn5-trnR	spacer	113663	12	A
Macleaya cordata	118452	ndhF	CDS	118463	4	TTA
Macleaya cordata	119206	ndhF-rpl32	spacer	119216	11	T
Macleaya cordata	119591	ndhF-rpl32	spacer	119603	13	A
Macleaya cordata	120020	rpl32-trnL	spacer	120030	11	A
Macleaya cordata	121996	ccsA-ndhD	spacer	122009	14	T
Macleaya cordata	124800	ndhE-ndhG	spacer	124811	3	ATTT
Macleaya cordata	127348	ndhA	intron	127357	10	A
Macleaya cordata	127445	ndhA	intron	127455	11	A
Macleaya cordata	131796	ycf1	CDS	131807	4	AAT
Macleaya cordata	132732	ycf1	CDS	132742	11	T
Macleaya cordata	133965	ycf1	CDS	133975	11	A
Macleaya cordata	134741	ycf1	CDS	134753	13	T
Meconopsis horridula	247	trnH-psbA	spacer	257	11	A
Meconopsis horridula	4233	matK-rps16	spacer	4242	10	A
Meconopsis horridula	7282	trnQ-psbK	spacer	7292	11	A
Meconopsis horridula	9795	trnS-trnR	spacer	9804	10	T
Meconopsis horridula	13823	atpH	CDS	13834	3	AAAT
Meconopsis horridula	13887	atpH-atpI	spacer	13896	5	AT
Meconopsis horridula	14413	atpH-atpI	spacer	14424	3	GGTT
Meconopsis horridula	18634	rpoC2	CDS	18644	11	T
Meconopsis horridula	20007	rpoC2	CDS	20016	5	AT
Meconopsis horridula	27282	rpoB-trnC	spacer	27295	14	T
Meconopsis horridula	27503	rpoB-trnC	spacer	27512	5	AT
Meconopsis horridula	29916	psbM-trnD	spacer	29927	3	AGAT
Meconopsis horridula	31363	trnE-trnT	spacer	31372	10	A
Meconopsis horridula	32409	trnT-psbD	spacer	32418	5	AT
Meconopsis horridula	47924	trnF-ndhJ	spacer	47937	7	TA
Meconopsis horridula	48116	trnF-ndhJ	spacer	48125	10	T
Meconopsis horridula	50358	ndhC-rps15	spacer	50370	13	A
Meconopsis horridula	50471	ndhC-trnV	spacer	50480	5	TA
Meconopsis horridula	57192	rbcL-accD	spacer	57201	10	T
Meconopsis horridula	60443	ycf4-cemA	spacer	60454	12	T
Meconopsis horridula	68292	rps18-rpl20	spacer	68309	6	TTA
Meconopsis horridula	68292	rps18-rpl20	spacer	68309	6	TTA
Meconopsis horridula	70811	clpP	CDS	70822	3	ATAA
Meconopsis horridula	74267	psbN	CDS	74276	5	TA
Meconopsis horridula	80267	rps8-rpl14	spacer	80279	13	T
Meconopsis horridula	83648	rpl22-rps19	spacer	83659	4	TTA
Meconopsis horridula	90689	ycf2	CDS	90698	10	A
Meconopsis horridula	107586	rrn5-trnR	spacer	107596	11	A
Meconopsis horridula	109876	ndhF	CDS	109887	3	TAAA
Meconopsis horridula	112794	ndhF-rpl32	spacer	112803	10	T
Meconopsis horridula	113378	rpl32-trnL	spacer	113387	10	T
Meconopsis horridula	122268	ndhH	CDS	122277	5	TC
Meconopsis horridula	124259	ycf1	CDS	124271	13	T
Meconopsis horridula	124604	ycf1	CDS	124615	12	T
Meconopsis horridula	126002	ycf1	CDS	126011	10	T
Meconopsis horridula	126694	ycf1	CDS	126703	10	A
Meconopsis horridula	127637	ycf1	CDS	127646	10	A
Papaver nudicaule	13727	atpH-atpI	spacer	13738	3	AAAT
Papaver nudicaule	14314	atpH-atpI	spacer	14325	3	GGTT
Papaver nudicaule	18540	rpoC2	CDS	18550	11	T
Papaver nudicaule	19913	rpoC2	CDS	19922	5	AT
Papaver nudicaule	21162	rpoC1	CDS	21171	5	TA
Papaver nudicaule	27408	rpoB-trnC	spacer	27417	5	AT
Papaver nudicaule	29668	psbM-trnD	spacer	29679	3	AGAT
Papaver nudicaule	32004	trnT-psbD	spacer	32015	3	AGAA
Papaver nudicaule	35239	psbC-trnS	spacer	35249	11	A
Papaver nudicaule	54639	atpB-rbcL	spacer	54649	11	T
Papaver nudicaule	67580	rps18-rpl20	spacer	67591	4	TTA
Papaver nudicaule	80061	rpl14-rpl16	spacer	80071	11	A
Papaver nudicaule	82885	rpl22-rps19	spacer	82896	4	TTA
Papaver nudicaule	87290	ycf2	CDS	87300	11	A
Papaver nudicaule	106818	rrn5-trnR	spacer	106827	10	A
Papaver nudicaule	121377	ndhH	CDS	121386	5	TC
Papaver nudicaule	122991	ycf1	CDS	123006	16	T
Papaver nudicaule	125306	ycf1	CDS	125315	10	T
Papaver nudicaule	126706	ycf1	CDS	126719	14	T
Papaver nudicaule	126870	ycf1	CDS	126879	10	A
Stylophorum lasiocarpum	7246	trnQ-psbK	spacer	7255	10	A
Stylophorum lasiocarpum	13740	atpH-atpI	spacer	13751	3	AAAT
Stylophorum lasiocarpum	14327	atpH-atpI	spacer	14338	3	GGTT
Stylophorum lasiocarpum	18553	rpoC2	CDS	18563	11	T
Stylophorum lasiocarpum	19926	rpoC2	CDS	19935	5	AT
Stylophorum lasiocarpum	27420	rpoB-trnC	spacer	27429	5	AT
Stylophorum lasiocarpum	29748	psbM-trnD	spacer	29759	3	AGAT
Stylophorum lasiocarpum	29857	psbM-trnD	spacer	29868	3	AGAT
Stylophorum lasiocarpum	32112	trnT-psbD	spacer	32123	3	AGAA
Stylophorum lasiocarpum	35347	psbC-trnS	spacer	35358	12	A
Stylophorum lasiocarpum	50352	ndhC-trnV	spacer	50361	10	T
Stylophorum lasiocarpum	51312	ndhC-trnV	spacer	51321	10	A
Stylophorum lasiocarpum	54730	atpB-rbcL	spacer	54740	11	T
Stylophorum lasiocarpum	67706	rps18-rpl20	spacer	67717	4	TTA
Stylophorum lasiocarpum	80188	rpl14-rpl16	spacer	80197	10	A
Stylophorum lasiocarpum	83011	rpl22-rps19	spacer	83022	4	TTA
Stylophorum lasiocarpum	87416	ycf2	CDS	87426	11	A
Stylophorum lasiocarpum	106954	rrn5-trnR	spacer	106965	12	A
Stylophorum lasiocarpum	121669	ndhH	CDS	121678	5	TC
Stylophorum lasiocarpum	122253	ndhH-rps15	spacer	122262	10	T
Stylophorum lasiocarpum	123283	ycf1	CDS	123295	13	T
Stylophorum lasiocarpum	125574	ycf1	CDS	125583	10	T
Stylophorum lasiocarpum	126974	ycf1	CDS	126990	17	T
