# Supplementary material for: Characterization of the Dicranostigma leptopodum chloroplast genome and comparative analysis within subfamily Papaveroideae
Source: BMC Genomics. 2022 Dec 2;23:794. doi: 10.1186/s12864-022-09049-8 (PMC9717546; doi:10.1186/s12864-022-09049-8)
Supplement: Supplementary file 3 — Additional file 3. [file 12864_2022_9049_MOESM3_ESM.xlsx]

## Sheet: Sheet1
Table S3. The dN/dS values of 79 protein-coding genes in the eight chloroplast genomes. D. leptopodum was used as the reference.
	Chelidonium majus	Coreanomecon hylomeconoides	Hylomecon japonica	Macleaya cordata	Meconopsis horridula	Papaver nudicaule	Stylophorum lasiocarpum
accD	0.6272	0.6299	0.6303	0.6368	0.5756	0.5495	0.5428
atpA	0.1798	0.1701	0.2496	0.1378	0.1168	0.1111	0.1111
atpB	0.0891	0.1038	0.115	0.1135	0.1322	0.138	0.1431
atpE	0.1026	0.1373	0.092	0.1324	0.1265	0.1595	0.1595
atpF	0.1685	0.1683	0.2139	0.2218	0.1144	0.1826	0.1826
atpH	0	0	0	0	0	0	0
atpI	0.1422	0.1154	0.1154	0.0953	0.1061	0.1091	0.1091
ccsA	0.1796	0.1776	0.1928	0.3247	0.2546	0.2092	0.2092
cemA	0.3448	0.626	0.463	0.1469	0.1789	0.1169	0.1237
clpP	0.5183	0.5392	0.4752	0.592	0.4366	0.4329	0.4329
infA	0.5824	0.506	0.506	0.5824	0.3131	0.315	0.315
matK	0.3383	0.3006	0.334	0.3416	0.3456	0.3454	0.3454
ndhA	0.1223	0.131	0.109	0.1282	0.1162	0.1233	0.1271
ndhB	0.4828	0.8055	0.6445	0.4828	0.1988	0.2119	0.2389
ndhC	0.1788	0.1189	0.1499	0.0726	0.0832	0.0985	0.0985
ndhD	0.1704	0.1479	0.132	0.1545	0.1363	0.1096	0.1096
ndhE	0.1668	0.1358	0.3068	0.0999	0.2215	0.1903	0.2166
ndhF	0.2186	0.2008	0.2126	0.216	0.1968	0.1855	0.2232
ndhG	0.0529	0.028	0.0849	0.079	0.1398	0.1083	0.1083
ndhH	0.0723	0.0886	0.1186	0.0769	0.0794	0.0811	0.0811
ndhI	0.0326	0.0489	0.0456	0.088	0.1171	0.0684	0.0684
ndhJ	0.0466	0.0795	0	0	0.0897	0.0524	0.0524
ndhK	0.1936	0.1362	0.1936	0.1161	0.1087	0.1318	0.1175
petA	0.083	0.1162	0.1257	0.142	0.1664	0.1337	0.1337
petB	0.0449	0.0391	0.0347	0.0845	0.0364	0.0408	0.0408
petD	0	0	0	0	0.0093	0.0229	0.0229
petG	0	0	0	0	0	0	0
petL	0	0	0	0.3815	0.3786	0.375	0.1874
petN	0	0	0	0	0	0	0
psaA	0.022	0.0211	0.0211	0.0359	0.037	0.0404	0.0404
psaB	0.035	0.0377	0.0181	0.0186	0.0188	0.0223	0.0223
psaC	0.0462	0.0391	0.039	0.0391	0.0212	0.0235	0.0235
psaI	0.3349	0	0	0.6812	0.1777	0.1777	0.1777
psaJ	0	0.327	0	0	0	0.0608	0.0608
psbA	0	0.0163	0.0347	0.0163	0.0145	0.0077	0.0077
psbB	0.0414	0.0395	0.0526	0.0321	0.037	0.0369	0.0363
psbC	0.0253	0.0396	0.0264	0.0276	0.0211	0.0336	0.028
psbD	0	0	0	0	0.0388	0.0437	0.0362
psbE	0	0	0	0	0.1493	0.2015	0.2015
psbF	0.175	0.358	0.175	0	0.1142	0.1142	0.1142
psbH	0.3415	0.2249	0.3415	0.3373	0.1616	0.1178	0.1178
psbI	0	0	0	0	0	0	0
psbJ	0.4006	0.8018	0.1963	0.1963	0.1867	0.1486	0.1486
psbK	0.1443	0.2935	0.2935	0	0.0941	0.1869	0.1869
psbL	0	0	0	0	0	0	0
psbM	0.317	0	0	0	0.0996	0.0711	0.0711
psbN	0	0	0	0	0	0	0
psbT	0	0	0	0	0	0	0
psbZ	0.1148	0.3519	0.1751	0.1751	0.0463	0.0463	0.0463
rbcL	0.0833	0.0633	0.1461	0.0306	0.0176	0.0389	0.0389
rpl14	0.6475	0.514	0.425	0.4486	0.1658	0.2559	0.2559
rpl16	0.0553	0.0668	0.0409	0.0668	0.0727	0.0671	0.0671
rpl2	0	0	0	0.0826	0.121	0.1082	0.1082
rpl20	1.3599	1.2238	0.8676	0.7743	0.4706	0.3954	0.3954
rpl22	0.4497	0.4951	0.6568	0.3212	0.2771	0.3815	0.3601
rpl23	0	0	0	0.1464	0.2926	1.0831	1.0831
rpl32	0.8805	0.1872	0.1782	0.584	0.3724	0.2738	0.2738
rpl32	0.0666	0.0666	0.0871	0.0431	0.3528	0.2243	0.2243
rpl36	0.3202	0.1014	0.1563	0.1563	0.033	0.0472	0.0472
rpoA	0.2043	0.2356	0.1936	0.2035	0.2048	0.1973	0.1973
rpoB	0.2749	0.3075	0.2684	0.3155	0.1285	0.1377	0.1377
rpoC1	0.362	0.3833	0.2632	0.3302	0.1037	0.1055	0.1055
rpoC2	0.2642	0.2783	0.2899	0.3199	0.2256	0.2206	0.2204
rps11	0.5337	0.5337	0.4298	0.534	0.3448	0.3142	0.3142
rps12	0.1721	0.0819	0.112	0.112	0.112	0.112	0.112
rps14	0.1138	0.1438	0.1937	0.1712	0.305	0.25	0.2782
rps15	0.0495	0	0.0495	0.1414	0.1465	0.2383	0.2383
rps16	0.0553	0.0668	0.0409	0.0668	0.0727	0.0671	0.0671
rps18	0.4205	0.6362	0.3913	0.7925	0.3916	0.5272	0.5272
rps19	0.8746	0.5705	0.8746	0.4792	0.2184	0.7333	0.7333
rps2	0.4111	0.2886	0.4588	0.7987	0.268	0.3058	0.3058
rps3	0.2365	0.3733	0.324	0.3319	0.1344	0.0978	0.0978
rps4	0.3172	0.2698	0.3823	0.2744	0.1254	0.1702	0.1702
rps7	3.4119	3.4119	3.4119	3.4119	1.1242	0.8382	0.8382
rps8	0	0	0.054	0.0806	0.0813	0.0817	0.0817
ycf1	0.6766	1.0515	0	0	0.3347	0.8399	0.8291
ycf2	1.444	1.4265	1.2824	1.3469	0.9495	0.9502	0.9502
ycf3	0	0	0	0	0	0.0195	0.0195
ycf4	0.1827	0.2534	0.1827	0.0663	0.0599	0.0362	0.0362
